# Supplementary material for: KY19382 Accelerates Cutaneous Wound Healing via Activation of the Wnt/β-Catenin Signaling Pathway
Source: Int J Mol Sci. 2023 Jul 21;24(14):11742. doi: 10.3390/ijms241411742 (PMC10380997; doi:10.3390/ijms241411742)
Supplement: Supplementary file 1 [file ijms-24-11742-s001.zip]

Archive with 1 entries (1 files):
- ijms-2487853-supplementary.pdf
